# Supplementary material for: Performance evaluation of industry-education integration in higher education from the perspective of coupling coordination-an empirical study based on Chongqing
Source: PLoS One. 2024 Sep 18;19(9):e0308572. doi: 10.1371/journal.pone.0308572 (PMC11410184; doi:10.1371/journal.pone.0308572)
Supplement: S1 Dataset — (XLSX) [file pone.0308572.s001.xlsx]

## Sheet: industry
Efficiency coefficient of order parameter in industry subsystem
frame	structure			conduct					performance
dimension	industrial structure			Industrial scale		industry growth			Industry Input			Industry output
index	c1	c2	c3	c4	c5	c6	c7	c8	c9	c10	c11	c12	c13
2000	0.00315732	0.0168321	0.00729927	0.413641	0.055739	0.738867	0.00146592	0.0159587	0.000351473	0.00358063	0.171564	0.488584	0.954342
2001	0.00982976	0.0191424	0.0228296	0.389868	0.0785486	0.619538	0.00799344	0.03752	0.0040233	0.01158	0.283685	0.667541	0.184933
2002	0.019021	0.0221128	0.0358252	0.356436	0.090773	0.449306	0.0166592	0.0705346	0.0115383	0.0226085	0.390765	0.726165	0.234445
2003	0.0306577	0.0503313	0.058489	0.220948	0.0755814	0.312242	0.0288947	0.112218	0.0319489	0.0364307	0.453607	0.827985	0.349539
2004	0.0460442	0.114854	0.0358252	0.152129	0.0227273	0.236404	0.0446564	0.142736	0.045258	0.0546396	0.653565	0.837242	0.136002
2005	0.059519	0.166341	0.0464661	0.171358	0.0424901	0.196592	0.0618411	0.163766	0.0452586	0.0703578	0.450139	0.710737	0.0411815
2006	0.0751807	0.210566	0.184345	0.0264026	0.0612481	0.192542	0.0817582	0.211952	0.0633084	0.0880842	0.381201	0.664455	0.136823
2007	0.105348	0.330701	0.177616	0.0752142	0.090773	0.229866	0.113485	0.293662	0.101399	0.122314	0.665859	0.871182	0.190963
2008	0.144467	0.689951	0.20637	0.191753	0.178481	0.29223	0.152993	0.319908	0.132015	0.166058	0.843413	0.843413	0.11914
2009	0.17052	0.738302	0.271651	0.158416	0.187137	0.34668	0.209888	0.375271	0.153289	0.193893	0.382949	0.951404	0.0833908
2010	0.219525	0.856787	0.351071	0.191753	0.23951	0.447348	0.282172	0.466092	0.226333	0.24705	0.738498	0.917464	0.166845
2011	0.292163	0.468658	0.403545	0.184818	0.25	0.542668	0.315749	0.547662	0.290024	0.323117	0.945319	0.934909	0.116404
2012	0.341867	0.502818	0.445255	0.133969	0.219471	0.592565	0.391486	0.596819	0.283303	0.371517	0.435085	0.658284	0.034944
2013	0.391503	0.59754	0.551427	0.122412	0.229339	0.626447	0.473075	0.657145	0.401119	0.420321	0.351884	0.581148	0.152992
2014	0.446822	0.696387	0.704785	0.105844	0.234386	0.661997	0.563323	0.715404	0.545817	0.473938	0.335057	0.535365	0.13883
2015	0.495922	0.770646	0.754401	0.191753	0.320533	0.70247	0.664204	0.764942	0.627688	0.520711	0.278029	0.506004	0.0819596
2016	0.564628	0.79936	0.660392	0.345842	0.440909	0.73135	0.748287	0.791928	0.733952	0.586355	0.348526	0.354353	0.087279
2017	0.63544	0.783188	0.945777	0.465207	0.59492	0.734023	0.751838	0.815355	0.668133	0.651976	0.263961	0.272601	0.0167207
2018	0.688206	0.742428	0.945777	0.642464	0.747543	0.744347	0.806417	0.84638	0.591384	0.700085	0.0528147	0.195464	0.0103021
2019	0.758107	0.784838	0.810219	0.928493	0.931818	0.757397	0.85397	0.882557	0.537134	0.765975	0.24061	0.155353	0.0162139
2020	0.806523	0.825103	0.551427	0.871287	0.780303	0.778176	0.888361	0.872472	0.670226	0.809013	0.0980575	0.0998149	0.108533
2021	0.913074	0.887151	0.704785	0.871287	0.851604	0.757688	0.94425	0.937942	0.952063	0.913094	0.363715	0.167695	0.155775
2022	0.949524	0.937152	0.660392	0.844367	0.814935	0.694423	0.951055	0.93431	0.815419	0.949141	0.00780504	0.00107991	0.00196086
E	0.864962	0.91128	0.889134	0.88842	0.855073	0.923529	0.867766	0.916337	0.864766	0.874061	0.937874	0.946287	0.839417
W	0.0950236	0.0624307	0.0780145	0.0785171	0.101983	0.0538111	0.0930508	0.0588722	0.0951619	0.0886214	0.043717	0.0377968	0.113

## Sheet: education
Efficiency coefficient of order parameter in higher education subsystem
frame	structure		conduct							performance
dimension	educational structure		educational scale		educational development					educational input		educational output
index	j1	j2	j3	j4	j5	j6	j7	j8	j9	j10	j11	j12	j13
2000	0.0015167	0.0108429	0.0209125	0.00599981	0.00593865	0.0140438	0.0237384	0.0514968	0.896029	0.333333	0.177993	0.948912	0.501416
2001	0.0107568	0.0456265	0.153992	0.0399525	0.0390846	0.0329628	0.109164	0.0560775	0.6974	0.333333	0.86018	0.877407	0.586637
2002	0.0181309	0.0835855	0.153992	0.0772748	0.0749927	0.0531561	0.136238	0.0436217	0.558756	0.492063	0.803085	0.741339	0.40443
2003	0.0223641	0.126318	0.230038	0.11716	0.113663	0.0747096	0.107004	0.0178234	0.470866	0.650794	0.783426	0.627464	0.256276
2004	0.030514	0.171997	0.249049	0.161212	0.155096	0.0977149	0.101991	0.0115684	0.397054	0.650794	0.723027	0.567174	0.362676
2005	0.0434745	0.212883	0.268061	0.210124	0.199014	0.12227	0.146819	0.0195675	0.303699	0.492063	0.547951	0.524023	0.45389
2006	0.0649001	0.286206	0.325095	0.252858	0.24017	0.148478	0.234207	0.0543627	0.360446	0.492063	0.947691	0.369949	0.573954
2007	0.116037	0.335435	0.325095	0.289698	0.271106	0.176453	0.414856	0.165288	0.359875	0.492063	0.499264	0.264399	0.95797
2008	0.154112	0.383356	0.496198	0.325207	0.492632	0.214999	0.433234	0.227191	0.360646	0.492063	0.430483	0.222556	0.522303
2009	0.197953	0.414175	0.572243	0.359859	0.527159	0.253546	0.521264	0.293796	0.322572	0.492063	0.214047	0.192115	0.486578
2010	0.257754	0.43881	0.610266	0.398425	0.665267	0.311366	0.562246	0.380387	0.264546	0.492063	0.138912	0.200483	0.523626
2011	0.350997	0.481148	0.724335	0.441129	0.58406	0.349912	0.61493	0.51448	0.240916	0.492063	0.293932	0.207028	0.618627
2012	0.533082	0.535814	0.743346	0.49288	0.642341	0.390386	0.930903	0.773865	0.223107	0.492063	0.37698	0.240227	0.855919
2013	0.492313	0.564579	0.80038	0.52678	0.686536	0.407732	0.689732	0.653013	0.200349	0.492063	0.133259	0.114747	0.00558885
2014	0.531286	0.602227	0.80038	0.556594	0.72051	0.453988	0.64122	0.676581	0.203426	0.492063	0.193504	0.0834076	0.232579
2015	0.610253	0.621881	0.819392	0.580664	0.73515	0.513735	0.685139	0.76752	0.187928	0.492063	0.0468411	0.0476892	0.334564
2016	0.656662	0.636242	0.838403	0.596526	0.732112	0.561918	0.633596	0.815576	0.180571	0.492063	0.00518412	0.00383448	0.229241
2017	0.717581	0.659591	0.838403	0.61516	0.725206	0.604319	0.60973	0.878781	0.182559	0.492063	0.0671863	0.01522	0.254277
2018	0.782763	0.685284	0.838403	0.635749	0.725206	0.639011	0.621024	0.941914	0.184479	0.492063	0.0789105	0.0219784	0.251901
2019	0.839089	0.739057	0.838403	0.707723	0.787079	0.677558	0.59747	0.913725	0.139965	0.492063	0.262096	0.249547	0.224286
2020	0.87092	0.81454	0.895437	0.790331	0.836827	0.760433	0.575191	0.847956	0.115121	0.492063	0.378869	0.26477	0.173867
2021	0.918574	0.875203	0.914449	0.882219	0.882926	0.851596	0.510777	0.800806	0.0654169	0.492063	0.256528	0.268362	0.199016
2022	0.951009	0.942571	0.93346	0.946953	0.947008	0.939675	0.507379	0.771343	0.0622834	0.492063	0.273861	0.145443	0.170053
E	0.866333	0.933001	0.946112	0.929858	0.92978	0.900591	0.93605	0.877406	0.900972	0.961554	0.904929	0.882769	0.946364
W	0.123277	0.0617909	0.0496991	0.0646901	0.064762	0.0916819	0.0589788	0.113065	0.0913306	0.0354576	0.0876811	0.108119	0.0494671

## Sheet: CCD
Coordinated development level of industry education system
	Industy subsystem	Education subsystem	Coupling degree	Coordination index	Coupling coordination degree
2000	0.215076	0.247839	0.498746	0.231457	0.339762
2001	0.138762	0.307533	0.46287	0.223148	0.321385
2002	0.14723	0.281802	0.474767	0.214516	0.319132
2003	0.158664	0.2674	0.483443	0.213032	0.320919
2004	0.138617	0.265519	0.47471	0.202068	0.309716
2005	0.125166	0.252738	0.470649	0.188952	0.298211
2006	0.144508	0.309178	0.465902	0.226843	0.325095
2007	0.203999	0.316885	0.488117	0.260442	0.356547
2008	0.264446	0.329269	0.497011	0.296857	0.384111
2009	0.269185	0.333578	0.497139	0.301382	0.387077
2010	0.348237	0.36416	0.499875	0.356198	0.421965
2011	0.365386	0.420087	0.498786	0.392736	0.442596
2012	0.342699	0.526635	0.48868	0.434667	0.460883
2013	0.397001	0.4259	0.499692	0.411451	0.45343
2014	0.447802	0.454608	0.499986	0.451205	0.47497
2015	0.492894	0.474265	0.499907	0.48358	0.491676
2016	0.543104	0.475183	0.498887	0.509143	0.503989
2017	0.582811	0.502608	0.498633	0.542709	0.520205
2018	0.606312	0.526364	0.498753	0.566338	0.531472
2019	0.661573	0.579486	0.498905	0.62053	0.556404
2020	0.650859	0.605444	0.499673	0.628152	0.560241
2021	0.747608	0.610535	0.497447	0.679072	0.581207
2022	0.692845	0.619033	0.499208	0.655939	0.572233
